# Supplementary material for: Unveiling Rare Pathogens and Antibiotic Resistance in Tanzanian Cholera Outbreak Waters
Source: Microorganisms. 2023 Oct 4;11(10):2490. doi: 10.3390/microorganisms11102490 (PMC10609457; doi:10.3390/microorganisms11102490)
Supplement: Supplementary file 1 [file microorganisms-11-02490-s001.zip]

Archive with 1 entries (1 files):
- microorganisms-2595919-supplementary.xlsx
