# Supplementary material for: Unveiling Rare Pathogens and Antibiotic Resistance in Tanzanian Cholera Outbreak Waters
Source: Microorganisms. 2023 Oct 4;11(10):2490. doi: 10.3390/microorganisms11102490 (PMC10609457; doi:10.3390/microorganisms11102490)
Supplement: Supplementary file 1 [file microorganisms-11-02490-s001.zip › microorganisms-2595919-supplementary.xlsx]

## Sheet: Sheet1
Sample	ENA Sample Accession	BioSample	ENA Run Accession	ENA Sample Title	Platform
Pcc-bact	ERS14309556	SAMEA112198607	ERR10628717	RARE_water_run_Pcc-bact	Illumina MiSeq
Pcc-phage	ERS14309557	SAMEA112198608	ERR10628718	RARE_water_run_Pcc-phage	Illumina MiSeq
Tmw-bact	ERS14309558	SAMEA112198609	ERR10628719	RARE_water_run_Tmw-bact	Illumina MiSeq
Tmw-phage	ERS14309559	SAMEA112198610	ERR10628720	RARE_water_run_Tmw-phage	Illumina MiSeq
Pc#1-bact	ERS14309560	SAMEA112198611	ERR10628721	RARE_water_run_Pc_1-bact	Illumina MiSeq
Pc#1-phage	ERS14309561	SAMEA112198612	ERR10628722	RARE_water_run_Pc_1-phage	Illumina MiSeq
Pc#2-bact	ERS14309562	SAMEA112198613	ERR10628723	RARE_water_run_Pc_2-bact	Illumina MiSeq
Pc#2-phage	ERS14309563	SAMEA112198614	ERR10628724	RARE_water_run_Pc_2-phage	Illumina MiSeq
Pt#1-bact	ERS14309564	SAMEA112198615	ERR10628725	RARE_water_run_Pt_1-bact	Illumina MiSeq
Pt#1-phage	ERS14309565	SAMEA112198616	ERR10628726	RARE_water_run_Pt_1-phage	Illumina MiSeq
Pt#2-bact	ERS14309566	SAMEA112198617	ERR10628727	RARE_water_run_Pt_2-bact	Illumina MiSeq
Pt#2-phage	ERS14309567	SAMEA112198618	ERR10628728	RARE_water_run_Pt_2-phage	Illumina MiSeq
Th-bact	ERS14309568	SAMEA112198619	ERR10628729	RARE_water_run_Th-bact	Illumina MiSeq
Th-phage	ERS14309569	SAMEA112198620	ERR10628730	RARE_water_run_Th-phage	Illumina MiSeq
Tww#1-bact	ERS14309570	SAMEA112198621	ERR10628731	RARE_water_run_Tww_1-bact	Illumina MiSeq
Tww#1-phage	ERS14309571	SAMEA112198622	ERR10628732	RARE_water_run_Tww_1-phage	Illumina MiSeq
Tww#2-bact	ERS14309572	SAMEA112198623	ERR10628733	RARE_water_run_Tww_2-bact	Illumina MiSeq
Tww#2-phage	ERS14309573	SAMEA112198624	ERR10628734	RARE_water_run_Tww_2-phage	Illumina MiSeq
Pcc	ERS14309574	SAMEA112198625	ERR10628735	RARE_water_run_Pcc	MinION
Tmw	ERS14309575	SAMEA112198626	ERR10628736	RARE_water_run_Tmw	MinION
Tww#1	ERS14309576	SAMEA112198627	ERR10628737	RARE_water_run_Tww_1	MinION
